# Supplementary material for: Are we ready for the next anthrax outbreak? Lessons from a simulation exercise in a rural-based district in Uganda
Source: Epidemiol Infect. 2024 Dec 2;152:e151. doi: 10.1017/S0950268824001493 (PMC11626452; doi:10.1017/S0950268824001493)
Supplement: Walekhwa et al. supplementary material [file S0950268824001493sup001.xlsx]

## Sheet: Theme description
EXPECTED THEMES	Definition of theme	SUBTHEME	Definition
CAPABILITY	Refers to whether or not we have the knowledge and skills needed to do or engage in a particular behaviour (Anthrax outbreak preparedness & response). Answers the question; can the behaviour (Anthrax outbreak preparedness & response) be accomplsihed in principle? It has two components; psychological capability and physical capability. Examples include Restrictions, envrionmental restructuring, mo…	Psychological capability	Our knowledge and our psychological and information processing skills eg attention, memory and mental models, knowledge, decision processes, behavioural regulation
		Physical capability	Our physical strengths and skills or stamina, abilities or proficiencies aquired through practice
OPPORTUNITY	Refers to external factors which make the execution of a particular behaviour (Anthrax outbreak preparedness & response) possible. Answers the question; Is there sufficient opportunity for behaviour (Anthrax outbreak preparedness and response) to occur? It has two components; Physical and social opportunity. Examples include Education, Persasion, incentivisation, communication, environmental or s…	Physical opportunity	Environmental cues and resources such as time and money. They are opportunities provided by environment such as time, location and resource, environmental context
		Social opportunity	Social norms and cues that can encourage or discourage behaviour (Anthrax outbreak preparedness & response). They are opportunities as a result of social factors, such as cultural norms and social cues, social influences eg socail pressure, norms, conformity, social comparisons
MOTIVATION	Referes to internal processes which influence our decision making and behaviours. Refers to all the cognitive and emotional processes that influence us and make us take on a particular behaviour instead of any other possible behaviour for example; I feel like I want to do this, I belieive this is the right thing to do. Answers the question; Is there sufficient motivation for the behaviour (Anthra…	Automatic motivation	These are automatic processes that are often outside of our awareness such as responses, habits, impulses and inhibitions, emotions, reinforcements such as rewards, incentives, punishment.
		Reflective motivation	Are high cognitive processes such as beliefs, values and goals. Your sens of identity and your beliefs about your ability to do things. They are reflective processes such as making plans and evaluating things that have already happened, beliefs about capabilities & consequences, roles, identity, itentions, goals, optism

## Sheet: Codebook
THEMES		SUBTHEMES	CODES	Files	References	Quotation
CAPABILITY		Knowledgeable about anthrax	knowledge about emergency reporting hierarchy	4	13	"We communicate to the commissioner through CAO. CAO is the one to communicate. We write to CAO, CAO is the one who communicates to the commissioner" KI 4 "Like, if it is in the community, you have to report to they report to me, then not reporting, but notifying me. Then I also notify the DHO. And we investigate the alert. And if we confirm, we have to notify the center and the regional EOC imme…
			zoonotic disease	6	8	"And I know anthrax is a zonootic disease, we share it with the animals. And mostly when you eat the meat, which is infected, you get that disease." KI 1
			bacterial infection	4	4	"And it is a bacterial disease caused by Bacillus arthritis. And what I know with it it’s pores, when they are in soil, they can stay for longer time." KI 4
			clinical presentation of anthrax in animals	2	3	" this disease occurs when a cow presents with the appearance of blood, saliva-laden bubbles and dung mixed with blood." KI 6
			knowledgeable about types of anthrax	2	2	"why we even prefer burying is because when we dig that deep hole, we know because it has those pores and they're resistant to heat. They stay for long. So, why sometimes it comes up, it's because how people interact with the soil, with the soil around where they dug. Interact from there, the dust, sometimes they inhale, that inhalation." KI 5
			Knowledgeable about anthrax response	1	2	"like I've been sharing with some staff here, they're saying if it's anthrax, when we normally go buy meat and there is no any meat. And for us, we know like that. When it's anthrax, no meat. That's what they normally do. So, the community is aware when we talk of anthrax, we sensitized and they know we even pinned the posters. We could conducted training in the sub-counties at the district here …
			knowledgeable about private and public good diseases	1	2	"When I buy these drugs I go in the community to treat the animals at a fee which can sustain my transport to another destination to do the same activity." KI 6
			animal products that infect humans	1	1	"And I know anthrax is a zonootic disease, we share it with the animals. And mostly when you eat the meat, which is infected, you get that disease. Or the milk or the products of the animal you get that disease." KI 1
	Physical capability	Experience as a physical capability	experience from previous outbreak	6	23	"We succeeded because it didn't spread further. By close of three months of quarantine we had contained and we didn't lose many of the animals and meat was not being sold you see, and meetings were on. So, we succeeded. We conquered the problem and that's why we don't have it." KI 1
			Presence of trained personnel in emergency response	6	15	"As I told you that we recently had a training on IDSR, and that was also one of the components that the outbreaks was trained...IDSR. That is Integrated Disease Surveillance Response." KI 5
			Years of working experience	4	5	" I've done surveillance for the last seven years. Since I was recruited, I've been trained in surveillance activities and I'm also a trained epidemiologist by background. So, I've been doing surveillance for the last seven years in this district." KI 2
		Surveillance guidelines present	established gazetted areas for monitoring	1	1	"nd this year we have developed all traders who go to Kenya. They have gazetted places, so they bring their animals, put them in a gazetted place and the sub county extension work always go and monitors. If he detects something, they inform. If he can manage, they can manage you, they can manage it at that level. So, those are basically the safety precautions we put to ensure that we protect the …
			premortem inspections hence physical capability	1	1	"another safety caution we put in place is we do a lot of inspections when it comes to markets." KI 2
			presence of a designated market place for animal trade and inspection	2	2	"we have some markets, designated markets. So, whenever these animals they are in the market, the vet guy inspects them and they give it permit before they send them to another place." KI 4
OPPORTUNITY	Physical opportunity	Human resource	presence of response team	4	11	"First and foremost it is a response team, it must have technical staff both on human and that's on the DVO surveillance focal person, then DHO district Health officer with a surveillance focal person, with a lab officer, isn’t it? Because he is the one to pick the sample in a proper process. Then we also have the leadership, because in the leadership we have the RDC. Sometimes we have the CAO hi…
			presence of technical staff cascaded to lower levels	3	11	"we have both technical and the political at the sub-county, you know, these structures district sub-county to the village, we have those structures. So, if our vet guy at the sub-county level and then our environmental health staffs at the sub-county. So, these are the teams in case any information comes to the districts. We pass this information to these people and also they cascade it to the c…
			presence of local leaders as a physical opportunity	2	2	" First and foremost, we always begin with politicians, the leaders, because you can't enter in the community like here. For us we respect those people so much If I want information to reach them like now, I just call the chairman LC2, chairman LC3. Then they will immediately respond and tell the community. That's number one step." KI 3
			good relationship btn vet staff with grassroot animal health VHTs	1	1	"I would also like to appreciate the cordial relationship existing between our vet doctors and us people from the grass root levels and all the animal health work responsibilities in the community, have been vested in me – I thank them so much. I urge them to continue working with us in such humility and in case there are any issues, let us be consulted to have such issues resolved." KI 6
			presence of Ips	1	1	"EOC is very key because being the regional thing to the national so it has to communicate actually the ministry and also the facilities." KI 5
		Financial resource	presence of budget in EH department	1	1	"as I told you by my office, Environmental Health division, that is where the district health also falls our mandate is to educate the public the, preventive and control measures. Money? Yes, the budget is there and then we plan from the health center even the health center III, HCII they have the plan then do even up to the district." KI 4
		Logistics	presence of Loud speakers	2	2	"That's why when it comes to an outbreak, it's always a holistic approach, it’s a concern. We have local radios. These ones they put in centers. Yes, they're called local radios. So, it also helps in the campaign." KI 2
			presence of vehicles at the district is a physical opportunity	2	2	"the vehicle that was brought in from COVID, that came in from COVID, that vehicle actually became a response vehicle to respond to outbreaks." KI 5
			presence of motocycles for the extension workers	1	1	"Most of the extension workers from the health department they have motorcycles, most of them, but they are not all, but most of them, they have." KI 4
			presence of airtime a physical capability	1	2	"the VHTs, they alert me by either a beep, because when they call, at times they don't have money, but at least I have airtime. When they beep, I respond." KI 1
			presence of inspection kits is a physical opportunity	1	1	"We really appreciate ministry gave us the inspection kits. Everything pertaining inspection, whether stamp, whether ink, whether everything, knives and the rest they gave us. So, we are doing inspection and you know the inspection. You have to inspect the animal when it's still alive, at anti-mortem, when it's still alive before slaughter." KI 3
		Location	presence of markets for meeting animals and people	1	3	"We have seven markets in Namisindwa they operate on different days. There's one on Tuesday Bohaweka, there's one on Monday, there's one on Wednesday today in Rua. There's one on Thursday, Magari where we went, there's one on Friday. Friday is Nabitu, Uwutu is also on Monday. In Rakaka it's on Tuesday and Saturday. Lua is on Wednesday and Sunday. So, we know those days." KI 3
	Social opportunity	communication channels	coordination of human health with animal health	2	6	"We work together when the problem is there mainly and when there is a training. Like we trained in IDSR guidelines. In June, we had to pool." KI 1
			presence of social media platforms as a social opportunity	3	3	"We have our platforms here for the whole staff in Namisindwa. They post there information. Sub-county chief will get it, extension workers will get it, Parish chief will get it. Then the information will have reached before calling for the meeting. Then immediately we have the platform for the channel and LC3s, we post it there immediately. The information will reach." KI 3 "we have a Whats App …
			opinion leaders	2	2	" we use the politicians, give them the information that these dose are given before whenever there is a burial and they sensitize using issues in case there's a suspected Anthrax. That is how the information moves." KI 4
			VHTs	2	3	"sometimes we can use the loudspeakers. Someone moves with loud speakers in community and informs." KI 4
			positve response from farmers	1	2	"If we say there's no meat, there's no milk, really. You don't see it. So, it is just an observable indicator that I think information has reached because there is compliance." KI 2
			6767 alert	1	1	"Then we have 6767 messaging. That one has gone up to village level. And when they send a message, I'm quickly alerted." KI 1 "what we have done, our informants at the grassroots, they are alert. And then even they gave them the code number for making alerts in case of any outbreaks so that, the district respond very fast, because when they we report, we also respond while we are also reporting t…
			cross border meetings	1	3
		socialeconomic activity	minimal animal rearing an opportunity to reduce anthrax outbreaks	1	1	"Yeah, because the activities mostly ss agricultural, that is coffee growing, we have maize growing, beans growing and then the other we also have sweet potatoes, cassava, yes, matooke, it is also their bananas."
			envtal profile is an opportunity for cattle grazing hence physical opportunity for anthrax outbreak	1	1	"What I'm trying to say that one Namisindwa, let me say it is among the Elgon districts whereby it is rich with volcanic soils, favorable for climate and weather and we have a bimodal rainfall pattern. We experience two seasons as a district. So, when you look at all that, the climate is so favorable for the livestock productivity and still the climate is also favorable for disease occurrence." K…
MOTIVATION	AUTOMATIC MOTIVATION	Beliefs	beliefs is relective motivation	2	5	"And since Kenya is also a hub of vaccines whereby Uganda gets, we believe the animals they import are safe" KI 2 "When we look at the job description of the local government, in the production department, we recruit diploma holders. In animal production and management. By virtue of then they give them a position to serve government. I believe they are competent enough." KI 2
			belief that they are able to respond reflective motivation	2	2	"I believe we can handle because even the facilities were trained, from those various sub counties. They are all equipped and both on the side of the animal and also on the side of the humans." KI 5
		Fear of effects of anthrax	fear is an emotion hence automatic motivation to prepare	1	1	"from what they saw from Buduuda, because it was published on the media, on TVs and what. They were scared. First of all, they were scared themselves were the ones who alarmed to show that we have this case around maybe the same anthrax. And even if you sample around, and you talk about anthrax, they see it as a threat. They also know because we have sensitized, they know." KI 3
		teamwork	teamwork as automatic motivation for outbreak prepradeness	1	1	"I can't say we can't rate ourselves 100% (preparedness level) because one, we had never been prepared for an outbreak. Two it was a fast occurrence of the suspected case so fairly as a team, we rate ourselves at 65%. What is involved is one teamwork, effective communication, transparency in reporting." KI 2
		Personal drive	zeal to work hence automatic motivation	1	1	" I think what I look at is sometimes we have personal zeal, the motive to work because what we always look at is how good we detect fast and what's the length of our recovery. So, we always look at our recovery. So that, is what we have. Whenever we detect anything, what comes in mind is? How are we going to recover from that?" KI 2
	REFLECTIVE MOTIVATION	Intention	intentions as reflective motivation	1	3	"Which animal was affected? From whose farmer that's the information we are so much interested in, because we want to go and now starting some partial quarantine. Partial quarantine. We want to gazette the area, we analyze the connection, monitor and see." KI 3
			Design of rumour book	1	1	"In fact, yesterday, the other day, I thought of developing a rumor book I put in LC5’s office because everybody goes there. Most of them are from community yeah. So, I thought of developing a rumor book and put there so that whoever feels there is an event, there is a disease, there is an outbreak, the bridge is broken, just report. So, my work would be going there to check whats in the book." K…
			training plans is an intention hence reflective motivation	1	1	"we train and like now we have got it right now, what we are planning immediately. That's the first thing we have to do. Because we don't want our staff also to die. If we have a suspect or some confirmed case, and if a person doesn't know and handle it lightly, we may end up losing staff. So, we first deal with that." KI 3
		Disease prevention goals	District initiatives for disease prevention hence reflective motivation	1	1	"Then as a district that diseases we can control the private arrangement that we do not wait for ministry to provide us vaccines." KI 2
		beliefs about capabilities	ability to integrate activities	1	1	"when I'm going for support, supervision, I hint on surveillance. I get the mothers, caretakers, patients. I pass on the message I'm going to the border. I pass on the message I'm going to maybe check. DHO has sent me for another activity, but I'm passing in a trading center. I throw a word for 15 minutes, then I proceed. And if there is a meeting maybe funded by, UHEA, I pass my message yeah." K…
BARRIERS TO READINESS FOR ANTHRAX OUTBREAK RESPONSE	PHYSICAL BARRIERS	Infrastructural challenges	IEC materials challenges	6	8	" last time when there was an outbreak in Buduuda they gave us some which we supplied.....The registrar the DHT have some but they are not enough. They are not always enough. You are saying translating in the local language? Yeah, there were some which were translated and even now because we displayed in health of somebody which has collapsed bleeding, we are showing them that if we don't see if …
			No capacity to store anthrax suspected samples in present fridges	1	2	"We have fridges, yes..not for Anthrax samples...Some fridges are designated for those samples" KI 4
			no designated burial site for anthrax suspected carcusses	1	1	"We don’t have a specific place for burial. For us in fact, we contain it, we contain it in that same area. We don't want it to spread and even the people themselves will not allowed to carry it but they will assume you are taking it to another place." KI 2
		Regulatory challenges	Unclear objectives from MAAIF towards animal disease prevention hence low capability	1	2	"the livestock sector we don't prioritize, generally when I look at the livestock of sector from MAIF, we don't have clear objectives. Because as a farmer, I look at productivity, I don't look at disease. And when you look at the reforms in the agriculture sector, the acquisition of vet drugs prevention of the gas has really weakened the life of sector. That's why when it comes to finding there's…
		Facilitators of anthrax outbreaks	border crossings	5	6	"we have you know, our community goes to Kenya. They buy the small animals, small size, they come and then graze them. But when they mature, they take them back. Because Kenyans tell you they don't have time to look after those small ones." KI 1
	PSYCHOLOGICAL CAPABILITY		low implementation of border checks negative capability	1	1	"We import bulls from Kenya. We export bulls back to Kenya and central actually, we do not get heifers from Kenya. The Kenyan side, they do not sell heifers. They sell bulls which are like rejects. So, our farmers get the bulls, we improve them with the available percentage breeds we have." KI 2
			poor knowledge	5	7	"we don't have messages. Because we just gamble, you see I've been just telling you, I don't know whether the right thing, but I believe that's what I know." KI 1 "I think capacity building, lack of knowledge. Okay, knowledge about the management, teamwork because health workers want to work as health workers and vet people and work as veterinary people. There's lack of teamwork." KI 7
	PHYSICAL OPPORTUNITY	Limited resources	limited human resource	2	3	"Among the 34 (animal health staff) we have two veterinary surgeons who are at officer level. That means we lack similar veterinary officers, we lack a principal veterinary officer and all those levels. When it comes to management and policy, their job description is different." KI 2
			no resources for the vets & DSFPs to sensitise hence no physical opportunity	1	3	"they (veterinary staff) have not done the vaccination part of it. And even the sensitization is not very intense much as they (veterinary staff) are supposed to do it. It's not very intense. So, they (veterinary staff) wait when the problem arises, that's when they (veterinary staff) come up. But to them, they (veterinary staff) said they are less funded. They would like to have more training, m…
			no funds for emergency response hence no physical opportunity	2	2	"We have no funds for that. We have no funds to respond, emergence funds to handle the epidemics should they occur." KI 1
			no money for vaccination hence low physical opportunity	1	2	"And then vaccination, our vaccination is very low. You find that vaccinating, a cow is like 3000 per head or 5000. And if a farmer has like ten animals or five, it's quite a lot. They don't do it more often."KI 1
		Transportation challenges	Few automobiles	4	6	"The whole department has nine motorcycles serving 70 staff, in the livestock sector let me see, we have 2 motorcycles. But those are in the sub counties like me, I use this one motorcycle, so that is my private. My major challenge, there is no fuel. I have a car, but it's not fueled." KI 2 "we only have some few motorcycles, like three for vets. Three or four? But we are 33, I speaking, I don't …
			sample transportation & response challenges	4	4	"Second is what is important that also the facilitation of transporting those samples. Because we don't have like in most cases, we use the Hub system. But now to call the Hub person from because we attached to Tororo. So, calling someone from Tororo to come and pick the sample may take long. You get it. But if you had the fuel for the vehicle and then you have to respond to the outbreak in the c…
		Infrastructural challenges	vaccination challenges	3	5	"Because we have the population hand of around 35 herds of cattle and we share at the national level. They give you 10,000 doses which can’t be reviewed. When we are looking at health, at least we need 70% (vaccination)." KI 2
			limited lab equipment	3	4	"that is the biggest challenge. Biggest challenge. As we talk, both at the district, even at the Mbale regional, regional Hospitals and also even EOC, those materials (lab and medical equipment) are not there completely and that's when there's an outbreak. We now wonder how we're going to start. People are equipped in terms of knowledge." KI 5
	SOCIAL OPPORTUNITY	Communication challenges	No airtime	3	5	"And then I don't have a airtime or fund to promote mainly my messages to promote mainly surveillance. Surveillance is not budgeted before anywhere in the budget in the district. Even human (health). It's not there, it's not funded, it's not allocated. So, there is no airtime. I struggle as me. I use money for the children, for milk, for the children, to buy airtime to make my work move." KI 1
	NEGATIVE AUTOMATIC MOTIVATION	Limited facilitation	no facilitation hence low automatic motivation	3	9	" Like I told you, this department is not having any facilitation. So, if I'm to go to the school from here to Tsekululu, you spend around 10,000/= going there and coming back. Even beyond 20,000/= So, you have to put in your money and go there and check. Because the staff who is there will be calling you, who is at the district here. Now, to first take a team to go there, needs transport. When y…
		No proactiveness	low on automatic motivation they only vaccinate during anthrax outbreak and not before	1	1	"Once they see the outbreak is there, then that's when they will vaccinate. The officials from the animal side will vaccinate, but as long as the pharmacies, the animal is eating it's fine. They don't bother the preventive part of it." KI 1
	NEGATIVE REFLECTIVE MOTIVATION	safety challenges	safety challenges	3	3	"First and foremost, as a district, the way you see, we are not having equipment. No equipment, no materials. I: Which equipment? R: Like now, for example, they sampled five animals. We would wish to sample more and confirm how many. You said this is in one area, in other areas. So, we needed maybe to have PPEs. We need to have maybe vet trainers, good boxes, maybe. There are a lot of things invo…
		Communication challenges	Poor one health communication	4	4	" But zoonotic diseases here are not so common. Because now you are hearing of anthrax, we had food and mouth the other time and all those were done by veterinary. It's now that they are bringing us on board, otherwise veterinary which is handling. I remember we had an argument on where to put the samples after they had put their samples in my fridges for humans, we had to throw them out." KI 7
		Challenges with funds	delays in mobilising funds	2	3	" The things that we are able to observe in this district in case there is an outbreak of anthrax is the delays to get funds to manage the situation. When this happens, we alongside the farmers will be inconvenienced in terms of accessing the drugs." KI 6
			minimal contengency fund	2	2	" It (Contigency fund) is there but minimal small actually we depend on support from the region and therefore state much whenever there's an outbreak they are there, they come here." KI 4
			salary delays hence poor attitude towards response	1	1	"And have a challenge of wage and you know, in government government saying salary is consolidated, it is everything, transport, housing, everything. And colleagues haven't been getting money, so the mindset is so poor. So, when you ask them, please report, somebody can really ask you for funds. He wants logistics, talk about transport. So, it's just the attitude." KI 2
			no partners to support	1	1	"No, we are not having any (Partner). We had these guys of animal welfare. Dr. ****, he came here once, but later on I think he abandoned us and concentrated in the other side of Kweri. So, we no longer have any around." KI 4
		Infrastructural challenges	Limited slaughter slabs	1	2	"we have slaughter slabs around in some areas, but some areas are not having slaughter slabs." KI 3
			no holding yard at boarders	1	1	The border has no holding yard, even as we have no holding yard. So, that's the challenge. So, when those ones come, they clear them and they go. KI 3
			no isolation centres in case of emergencies	1	1	"We don't have the center because now, for example, maybe I give example. At that time when we had COVID, the district was running up and down to designated place for suspected cases. There was nothing only that they had finally closed the schools. So, those people who were especially coming from Kenya, we are housing in the schools. So, really we don't have an isolated place for the cases." KI 4
		Poor implementation of protocols	poor practical response to rumours hence low automatic motivation	1	2	"We have not verified because we expected those people who communicated, one who needed an official communication. We are relying on information from the media, but we have not got official communication in the office. I hope you see that, because if the minister establish anthrax we needed a formal communication from the other side. You know this disease, is a disease of economic importance." KI…
			poor response practices	1	1	"Whoever brings the animal which is sick in the market, we quarantine it. Yeah, we normally take it to police. For us, we use police. We just call police. They take them to police." KI 3
			surveillance challenges	1	1	"From our team, yes. Somebody from nowhere. He can report any disease to the RDC to the political wing, which is not right." KI 2
		Poor regulations	illegal catlle trading as a threat	1	1	"This is the reality of community. They (community) do the illegal trade there is nothing that you can do. But that one is what happens." KI 2
			unreported cases	1	2	"We previously had it in 2018 here in Namabya Sub County. It attacked our father’s cow which eventually died. It was oozing out blood – but it died. I alerted a vet doctor. Since then, I have not seen any Anthrax disease." KI 6
		Laxity of staff	Limited DTF meetings due to no more anthrax outbreaks. theres laxity	1	1	"Only that maybe the challenge, which is there maybe district task force meetings they were active during when this suspected outbreaks, but by now when they said there's no longer anthrax in the region, we are not having those meetings." KI 4
		poor community knowledge	low reflective motivation of humans sicne they dont believe its anthrax until one dies	1	1	"And unless they see that the animal truly died of this and somebody also we've lost him or her because of this, they will never believe the message." KI 1
		IEC materials	Posters in English hence low physical opportunity	1	1	"They are in English. Yeah, but we used to interpret them. And the good thing, the beauty of them, they are pictorial so, they speak. You just add a little to widen and to make the point sink home." KI 1
			animal slaughter in peak seasons	1	1	"that one is also a challenge because I had town councils. Sub-county, somebody cannot take an animal to slaughter in the slab at the sub-county head quarters and they take to the village. But with our people, with our people here it is very rare to get that they have slaughtered a cow apart from the peak days like Christmas and Easter. But of course, those peak days during Easter, Christmas, Ind…
			Presence of AMR makes response difficult	1	2	"our farmers have a mindset that graphs prevent diseases that giving a lot of injectable supplements makes the animal big. So, we have a likelihood of some risk resistance in this setting" KI 2
RERCOMMENDATIONS FOR IMPROVED ANTHRAX OUTBREAK RESPONSE	CAPABILITIES	Capacity building	sensitisation	3	15	"First is knowledge. Okay. You see when community or when staff has knowledge in management of anthrax, the rest can be innovated." KI 2
			staff training hence capcity building	1	4	"And then we need some training on how to respond. Yeah, personally I've got,but our team, the animal side, the team in the field, they need that training, they need that knowledge on how to respond. And we need to sensitize our communities more often" KI 7
			establish surveillance guidelines	1	1	"But if there's an administrative guideline and policies, that purely surveillance should be this, control of zoonotic diseases should be this it is mandatory. It will really help us." KI 2
			increasing staff members	1	1	"And then also increasing the staffing level of laboratory personnel because picking samples may also be a challenge." KI 5
			need enforcement	1	1	"And then sometimes even enforcement, you have to enforce using the police as to come in and enforce." KI 5
	OPPORTUNITIES	physical and social opportunities	presence of protective equipment	3	5	"we need the logistics to support the management. You see, honestly, during that suspected outbreaks, it is God who kept us. But if it was a disease, you don't get some of us, because we never had the PPEs, we had nothing. So there is having the knowledge, but you don't have the logistics to manage." KI 2
			funds for emergencies	1	4	"That true we need funding from wherever, whether MAAIF or what. What we now need is to strengthen our reporting and surveillance system. Two, also the funding as a sector" KI 2
			presence of samples transportation means	2	4	"Then also ensuring that the transport means available all the time, to respond in terms of taking samples, taking those health workers to pick the samples from the field." KI 5 "the transport of this. The health inspectors, the health assistants, much as they are, they don't have transport means, and Namisindwa is hard to reach, reaching animals in those ire places is tricky. So, they need the m…
			Budgeting for emergencies	2	2	"we should think of now equipping the district with emergency materials so that, in case anything happens, we respond." KI 5 "Because when the IPs come, they are making their entry. They will always tell us what they are coming. We shall always give them a picture, our picture. As a district. What do we need most? What are our striking problems? And what have we achieved that we need less from th…
			presence of holding yard	2	2	"Like you are aware, borders are controlled by the Ministry, not the lower local government. So, our border has some staff deployed by ministry, but also have issues here with the border, not only you people, we have reached an extent that when those animals come, even if they have cleared them at the border, we were wishing that we hold them somewhere. But now the problem is we are not having a …
			presences of IPs and NGOs	1	2	"The Red Cross needs to come in to support even the IPs that we have in the region, like the Baylor, we have the city UHA that's Uganda Health activity also needs to come on board. Even CBOs." KI 5
			enhanced communication	1	2	"We need to report animals are suffering. Or birds are suffering from what? We need to have that picture more often. And then we need to share the information." KI 2
			alignment of responsibilities	1	2	"But what disturbs my mind is we have a zoonotic officer in the Minister of health. The issue is I think it's just alignment of responsibilities. I can have an office, I'm a zoonotic focal person in terms of vet, but I have no one I report to in the local government." KI 2
	REFLECTIVE MOTIVATION	Monitoring and Evaluation	presence of a response plan	3	5	"We need a response plan in place. We need the funds at least where we can begin from before the ministry, before IPs can come in." KI 1 "When you look at the structure of host, there's no way you are going to see the veterinary coming into our structure to work out with health. So, the people who are planning structures up with us, they should start now planning administrative structures, but al…
			presence of vacciantion plan	2	4	"we need also to have a plan for vaccinating our animals. we need to vaccinate the animals, nd vaccines should be brought nearer to them. Because they vaccinate from that field. You don't expect somebody from deep on the side of Budduda border to come with an animal up to here. Services should be brought nearer to the people." KI 1
			Strengthened surveillance	2	5	"When it comes to surveillance, it is a weak system. Honestly, it is a weak system. It is just matter of reporting, you see, when you report, you need either an enforcement or you need a supplementary funding, isn't it? But it's just a matter of send reports, send reports, send reports. What we now need is to strengthen our reporting and surveillance system." KI 2
			enhanced slaughter & meat inspection	1	1	" Very few say we don't eat, but those are the rare ones. But majority of us we enjoy. So, we need to check and then we need to step up the inspection. For any meat to be stepped to be eaten or slaughtered animal, the vet has to be there, the health inspector has to be there, make sure the animal is well handled, the meat is well handled and the vet guide to tell us this animal is really good to …
			ensuring one health meetings	1	1	"We have different understanding naturally, when you bring these people veterinary together with human medics, I think we can do something good because after all we are looking after a humanity. Humans are the ones who eats the animal. So, we need to work as one team." KI 7
		Plans	scientific writing hence reflective motivation	1	1	"I think we can write proposals and we can attract because we have a lot of productivity here." KI 2
	AUTOMATIC MOTIVATION	Proactiveness	building a surveillance culture hence social opportunity	1	1	"we as a sector, we are really working hard to see that we build the morale that we need to understand what surveillance is. Because surveillance is a daily activity." KI 2 "We need to start moving away from the issue of having money before we meet. And then involving all the in-charges. My major role here is to mobilize many charges. And then we talk about anthrax and we start organizing our sys…
		Proactiveness	responses and impulses presense of automatic motivation as govt workers	1	1	"We shouldn't wait for the program, for the problem to occur, then we respond. But we need to carry on since we are paid. We are government workers. Why should you wait for the program to occur, for the problem to occur before we respond?" KI 1
